# Supplementary material for: Treatment Regimens for Immunocompetent Elderly Patients with Primary Central Nervous System Lymphoma: A Scoping Review
Source: Cancers (Basel). 2021 Aug 24;13(17):4268. doi: 10.3390/cancers13174268 (PMC8428349; doi:10.3390/cancers13174268)
Supplement: Supplementary file 1 [file cancers-13-04268-s001.zip]

Archive with 1 entries (1 files):
- cancers-1305071-supplementary.pdf
